# Supplementary material for: Prospective evaluation of accuracy and clinical utility of the Dual Path Platform (DPP) assay for the point-of-care diagnosis of leptospirosis in hospitalized patients
Source: PLoS Negl Trop Dis. 2018 Feb 20;12(2):e0006285. doi: 10.1371/journal.pntd.0006285 (PMC5834199; doi:10.1371/journal.pntd.0006285)
Supplement: S1 Dataset — (XLSX) [file pntd.0006285.s004.xlsx]

## Sheet: Inclusion
ID	SUSPDIAG	CRITINCL	INCLUIDO	INCLNAO	SINDLEPTO	SINDIRA	SINDFIG	SINDSUFUS	SINDICT	SINDHEMOR	SINDFEBENT	SINDFEBINDIF	SINDMENING
4455	Dengue	Yes	Included		No	No	Yes	No	No	Yes	No	No	No
4456	Hepatitis	Yes	Included		No	Yes	Yes	No	Yes	No	Yes	No	No
4457	Leptospirosis	Yes	Included		Yes	Yes	Yes	No	Yes	No	No	No	No
4458	Dengue, hemorrhagic	Yes	Included		No	No	Yes	No	No	Yes	No	No	No
4459	Hepatitis viral	Yes	Included		No	No	Yes	No	Yes	No	No	No	No
4460	Dengue, hemorrhagic	Yes	Included		No	No	No	No	No	Yes	No	No	No
4461	Hepatitis viral	Yes	Included		No	No	Yes	No	No	No	No	No	No
4462	Dengue	Yes	Included		No	No	Yes	No	No	Yes	No	No	No
4463	Leptospirosis	Yes	Included		Yes	No	Yes	No	Yes	Yes	No	No	No
4464	Dengue	Yes	Included		No	No	Yes	No	No	No	No	No	No
4465	Dengue	Yes	Included		No	No	Yes	No	No	No	No	No	No
4466	Dengue, hemorrhagic	Yes	Included		No	Yes	Yes	No	Yes	Yes	No	No	No
4467	Viral meningitis	Yes	Included		No	Yes	No	No	No	No	No	No	Yes
4468	Dengue	Yes	Included		No	No	Yes	No	No	No	No	No	No
4469	Typhoid fever	Yes	Included		No	No	Yes	No	Yes	Yes	Yes	No	No
4470	Sepsis	Yes	Included		No	No	Yes	No	No	No	No	No	No
4471	Leptospirosis	Yes	Included		Yes	Yes	No	No	No	No	No	No	No
4472	Viral meningitis	Yes	Included		No	No	No	No	No	No	No	No	Yes
4473	Dengue	Yes	Included		No	No	No	No	No	Yes	No	No	No
4474	Leptospirosis	Yes	Included		Yes	Yes	Yes	Yes	Yes	No	No	No	No
4475	Pyelonephritis	Yes	Included		No	No	No	No	No	No	No	Yes	No
4476	Leptospirosis	Yes	Included		Yes	Yes	Yes	No	Yes	No	No	No	No
4477	Leptospirosis	Yes	Included		Yes	Yes	Yes	No	Yes	No	No	No	No
4478	Leptospirosis	Yes	Included		Yes	No	No	No	No	No	No	Yes	No
4479	Viral meningitis	Yes	Included		No	No	No	No	No	No	No	No	Yes
4480	Leptospirosis	Yes	Included		Yes	Yes	Yes	No	Yes	Yes	No	No	No
4481	Leptospirosis	Yes	Included		Yes	Yes	Yes	No	Yes	No	No	No	No
4482	Leptospirosis	Yes	Included		Yes	Yes	Yes	No	Yes	No	No	No	No
4483	Leptospirosis	Yes	Included		Yes	Yes	Yes	No	Yes	Yes	No	No	No
4484	Leptospirosis	Yes	Included		Yes	Yes	Yes	No	Yes	No	No	No	No
4485	Leptospirosis	Yes	Included		Yes	Yes	Yes	No	Yes	No	No	No	No
4486	Sepsis	Yes	Included		No	No	Yes	No	No	Yes	No	No	No
4487	Meningitis, NOS	Yes	Included		No	No	No	No	No	No	No	No	Yes
4488	Leptospirosis	Yes	Included		Yes	Yes	Yes	No	Yes	No	No	No	No
4489	Viral meningitis	Yes	Included		No	No	No	No	No	Yes	No	No	Yes
4490	Viral meningitis	Yes	Included		No	No	No	No	No	No	No	No	Yes
4491	Dengue	Yes	Included		No	No	Yes	No	No	No	No	No	No
4492	Meningitis, NOS	Yes	Included		No	No	No	No	No	Yes	No	No	Yes
4493	Diarrhea	Yes	Included		Yes	Yes	No	No	No	No	No	No	No
4494	Viral meningitis	Yes	Included		No	No	No	No	No	No	No	No	Yes
4495	Viral meningitis	Yes	Included		No	No	No	No	No	No	No	No	Yes
4496	Leptospirosis	Yes	Included		Yes	Yes	Yes	No	No	No	No	No	No
4497	Leptospirosis	Yes	Included		Yes	Yes	Yes	No	No	No	No	No	No
4498	Leptospirosis	Yes	Included		Yes	Yes	Yes	Yes	Yes	No	No	No	No
4499	Dengue	Yes	Included		No	No	Yes	No	No	No	No	No	No
4500	Leptospirosis	Yes	Included		Yes	Yes	Yes	No	Yes	No	No	No	No
4501	Viral meningoencephalitis	Yes	Included		No	No	No	No	No	No	No	No	Yes
4502	Leptospirosis	Yes	Included		Yes	Yes	Yes	No	Yes	Yes	No	No	No
4503	Leptospirosis	Yes	Included		Yes	Yes	Yes	No	No	No	No	No	No
4504	Leptospirosis	Yes	Included		Yes	No	Yes	No	No	No	No	No	No
4505	Viral meningitis	Yes	Included		No	Yes	No	No	No	No	No	No	Yes
4506	Dengue	Yes	Included		No	No	No	No	No	Yes	No	No	No
4507	Leptospirosis	Yes	Included		Yes	No	Yes	No	No	Yes	No	No	No
4508	Leptospirosis	Yes	Included		Yes	Yes	No	No	No	No	No	No	No
4509	Gastroenteritis	Yes	Included		No	Yes	Yes	No	Yes	Yes	No	No	No
4510	Leptospirosis	Yes	Included		Yes	No	No	No	No	Yes	No	No	No
4511	Leptospirosis	Yes	Included		Yes	Yes	Yes	No	Yes	Yes	No	No	No
4512	Viral meningitis	Yes	Included		No	No	No	No	No	No	No	No	Yes
4513	Meningococcemia	Yes	Included		No	Yes	No	No	No	Yes	No	No	No
4514	Leptospirosis	Yes	Included		Yes	No	No	No	No	No	No	Yes	No
4515	Viral meningitis	Yes	Included		No	No	No	No	No	No	No	No	Yes
4516	Leptospirosis	Yes	Included		Yes	No	Yes	No	Yes	No	No	No	No
4517	Leptospirosis	Yes	Included		Yes	No	Yes	No	No	No	No	No	No
4518	Hepatitis viral	Yes	Included		No	No	Yes	No	Yes	No	No	No	No
4519	Dengue	Yes	Included		No	No	Yes	No	No	No	No	No	No
4520	Leptospirosis	Yes	Included		Yes	Yes	Yes	No	Yes	No	No	No	No
4521	Viral meningitis	Yes	Included		No	No	No	No	No	No	No	No	Yes
4522	Viral meningitis	Yes	Included		No	No	No	No	No	No	No	No	Yes
4523	Dengue, classic	Yes	Included		No	No	No	No	No	Yes	No	No	No
4524	Dengue, hemorrhagic	Yes	Included		No	No	No	No	No	Yes	No	No	No
4525	Leptospirosis	Yes	Included		Yes	Yes	Yes	No	Yes	No	No	No	No
4526	Leptospirosis	Yes	Included		Yes	No	No	No	No	No	No	Yes	No
4527	Hepatitis viral	Yes	Included		No	No	Yes	No	Yes	No	No	No	No
4528	Viral meningitis	Yes	Included		No	No	Yes	No	No	No	No	No	Yes
4529	Leptospirosis	Yes	Included		Yes	Yes	Yes	Yes	Yes	No	No	No	No
4530	Viral meningitis	Yes	Included		No	No	No	No	No	No	No	No	Yes
4531	Hepatitis viral	Yes	Included		No	Yes	Yes	No	Yes	No	No	No	No
4532	Undifferentiated fever	Yes	Included		No	No	Yes	No	No	No	No	No	No
4533	Viral meningitis	Yes	Included		No	No	No	No	No	No	No	No	Yes
4534	Leptospirosis	Yes	Included		Yes	Yes	Yes	No	Yes	No	No	No	No
4535	Leptospirosis	Yes	Included		Yes	Yes	Yes	No	Yes	Yes	No	No	No
4536	Meningitis, NOS	Yes	Included		No	Yes	No	No	No	Yes	No	No	Yes
4537	Dengue, classic	Yes	Included		No	No	Yes	No	No	No	No	No	No
4538	Leptospirosis	Yes	Included		Yes	Yes	Yes	No	Yes	Yes	No	No	No
4539	Leptospirosis	Yes	Included		Yes	No	No	No	No	Yes	No	No	No
4540	Leptospirosis	Yes	Included		Yes	No	No	No	No	No	No	Yes	No
4541	Leptospirosis	Yes	Included		Yes	Yes	No	No	No	No	No	No	No
4542	Leptospirosis	Yes	Included		Yes	No	Yes	Yes	Yes	Yes	No	No	No
4543	Leptospirosis	Yes	Included		Yes	Yes	Yes	No	No	No	No	No	No
4544	Meningitis, NOS	Yes	Included		No	No	No	No	No	No	No	No	Yes
4545	Leptospirosis	Yes	Included		Yes	Yes	Yes	No	Yes	No	No	No	No
4546	Viral meningitis	Yes	Included		No	No	No	No	No	No	No	No	Yes
4547	Leptospirosis	Yes	Included		Yes	No	Yes	No	No	No	No	No	No
4548	Meningitis, NOS	Yes	Included		No	No	No	No	No	No	No	No	Yes
4549	Leptospirosis	Yes	Included		Yes	Yes	Yes	No	Yes	Yes	No	No	No
4550	Leptospirosis	Yes	Included		Yes	No	No	No	No	Yes	No	Yes	No
4551	Leptospirosis	Yes	Included		Yes	Yes	Yes	No	Yes	No	No	No	No
4552	Leptospirosis	Yes	Included		Yes	Yes	Yes	No	Yes	No	No	No	No
	Viral meningitis	No	Not included	Did not meet criteria
	Hepatitis B	No	Not included	Did not meet criteria
	Viral meningitis	No	Not included	Did not meet criteria
	Dengue, hemorrhagic	No	Not included	Age
	Sepsis	No	Not included	Did not meet criteria
	Leptospirosis	No	Not included	Did not meet criteria
	Leishmaniasis visceral	No	Not included	Did not meet criteria
	Viral meningitis	No	Not included	Did not meet criteria
	Dengue	Yes	Not included	Discharged
	Dengue	No	Not included	Did not meet criteria
	Dengue	No	Not included	Age
	Sepsis	No	Not included	Did not meet criteria
	Leishmaniasis	No	Not included	Age
	Viral meningitis	No	Not included	Did not meet criteria
	Dengue, classic	No	Not included	Did not meet criteria
	Viral meningitis	No	Not included	Did not meet criteria
	Viral meningitis	No	Not included	Did not meet criteria
	Viral meningitis	No	Not included	Did not meet criteria
	Sepsis	No	Not included	Did not meet criteria
	Viral meningitis	No	Not included	Age
	Viral meningitis	No	Not included	Age
	Viral meningitis	No	Not included	Age
	Leptospirosis	Yes	Not included	Died
	Dengue	No	Not included	Did not meet criteria
	Dengue	Unknown	Not included	Died
	Sepsis	No	Not included	Did not meet criteria
	Meningococcal meningitis	No	Not included	Did not meet criteria
	Viral meningitis	No	Not included	Did not meet criteria
	Viral meningitis	No	Not included	Did not meet criteria
	Leishmaniasis	No	Not included	Did not meet criteria
	Viral meningitis	No	Not included	Did not meet criteria
	Viral meningitis	No	Not included	Did not meet criteria
	Sepsis	No	Not included	Age
	Viral meningitis	No	Not included	Age
	Leishmaniasis	No	Not included	Did not meet criteria
	Leishmaniasis visceral	No	Not included	Did not meet criteria
	Dengue	No	Not included	Did not meet criteria
	Viral meningitis	No	Not included	Did not meet criteria
	Viral meningitis	No	Not included	Did not meet criteria
	Viral meningitis	No	Not included	Did not meet criteria
	Dengue, classic	No	Not included	Did not meet criteria
	Dengue	No	Not included	Did not meet criteria
	Meningitis, NOS	No	Not included	Did not meet criteria
	Meningitis, NOS	No	Not included	Age
	Pyelonephritis	No	Not included	Did not meet criteria
	Meningitis, NOS	No	Not included	Did not meet criteria
	Viral encephalitis	No	Not included	Did not meet criteria
	Viral meningitis	No	Not included	Did not meet criteria
	Viral meningitis	No	Not included	Age
	Malaria	No	Not included	Did not meet criteria
	Viral meningitis	No	Not included	Did not meet criteria
	Viral encephalitis	No	Not included	Did not meet criteria
	Viral encephalitis	No	Not included	Did not meet criteria
	Viral meningitis	No	Not included	Did not meet criteria
	Meningococemia	No	Not included	Age
	Dengue	No	Not included	Did not meet criteria
	Meningitis, NOS	No	Not included	Age
	Dengue	No	Not included	Did not meet criteria
	Hepatitis B	No	Not included	Did not meet criteria
	Viral meningitis	Unknown	Not included	Discharged
	Viral disease, NOS	No	Not included	Did not meet criteria
	Viral meningitis	Unknown	Not included	Discharged
	Viral meningitis	Unknown	Not included	Discharged
	Viral meningitis	No	Not included	Did not meet criteria
	Viral meningitis	Unknown	Not included	Discharged
	Viral meningitis	Unknown	Not included	Discharged
	Leptospirosis	No	Not included	Did not meet criteria
	Viral encephalitis	No	Not included	Did not meet criteria
	Dengue, hemorrhagic	Yes	Not included	Recusou
	Bacterial disease, NOS	No	Not included	Did not meet criteria
	Viral meningitis	No	Not included	Age
	Leptospirosis	No	Not included	Did not meet criteria
	Viral meningitis	No	Not included	Did not meet criteria
	Viral meningitis	No	Not included	Age
	Meningococcemia	Unknown	Not included	Died
	Viral meningitis	No	Not included	Did not meet criteria
	Viral meningitis	No	Not included	Did not meet criteria
	Meningococcia	No	Not included	Did not meet criteria
	Viral meningitis	No	Not included	Age
	Viral meningitis	No	Not included	Did not meet criteria
	Viral meningitis	No	Not included	Age
	Viral meningitis	No	Not included	Age
	Viral meningitis	No	Not included	Age
	Sepsis	No	Not included	Did not meet criteria
	Viral meningitis	Unknown	Not included	Discharged
	Undifferentiated fever	No	Not included	Did not meet criteria
	Viral meningitis	No	Not included	Age
	Dengue	No	Not included	Did not meet criteria
	Viral disease, NOS	No	Not included	Did not meet criteria
	Viral meningitis	No	Not included	Did not meet criteria
	Viral meningitis	No	Not included	Did not meet criteria
	Viral meningitis	No	Not included	Age
	Arthritis, NOS	No	Not included	Did not meet criteria
	Viral meningitis	No	Not included	Age
	Viral meningitis	No	Not included	Did not meet criteria
	Viral meningitis	No	Not included	Age
	Viral meningitis	No	Not included	Age
	Viral meningitis	No	Not included	Did not meet criteria
	Meningococcemia	Unknown	Not included	Died
	Viral meningitis	No	Not included	Age
	Meningococcemia	No	Not included	Did not meet criteria
	Viral meningitis	No	Not included	Did not meet criteria
	Staphylococcal infection	No	Not included	Age
	Viral meningitis	No	Not included	Did not meet criteria
	Viral meningitis	No	Not included	Age
	Meningitis, NOS No especificado	No	Not included	Age
	Meningitis, NOS linfomonocitiana	No	Not included	Did not meet criteria
	Dengue	Yes	Not included	Recusou
	Meningitis, NOS	No	Not included	Did not meet criteria
	Viral meningitis	No	Not included	Age
	Meningitis, NOS	No	Not included	Did not meet criteria
	Viral meningitis	No	Not included	Age
	Viral meningitis	No	Not included	Did not meet criteria
	Viral meningitis	No	Not included	Did not meet criteria
	Viral meningitis	No	Not included	Did not meet criteria
	Meningococcemia	No	Not included	Did not meet criteria
	Meningitis, NOS	No	Not included	Did not meet criteria
	Viral meningitis	No	Not included	Did not meet criteria
	Dengue, classic	Unknown	Not included	Discharged
	Viral meningitis	No	Not included	Did not meet criteria
	Typhoid fever	No	Not included	Did not meet criteria
	Viral meningitis	No	Not included	Did not meet criteria
	Dengue, hemorrhagic	Yes	Not included	Recusou
	Viral meningitis	No	Not included	Did not meet criteria
	Dengue	No	Not included	Did not meet criteria
	Sepsis	Unknown	Not included	Died
	Viral meningitis	No	Not included	Did not meet criteria
	Viral meningitis	No	Not included	Did not meet criteria
	Viral meningitis	No	Not included	Did not meet criteria
	Leishmaniasis	No	Not included	Did not meet criteria
	Viral meningitis	No	Not included	Did not meet criteria
	Bacterial disease, NOS	No	Not included	Did not meet criteria
	Hepatitis	No	Not included	Did not meet criteria
	Hepatitis	Unknown	Not included	Discharged
	Sepsis	Unknown	Not included	Discharged
	Dengue, classic	Unknown	Not included	Discharged
	Bacterial disease, NOS	Unknown	Not included	Discharged
	Viral meningitis	Unknown	Not included	Discharged
	Viral meningitis	No	Not included	Did not meet criteria
	Viral meningitis	No	Not included	Did not meet criteria
	Bacterial disease, NOS	No	Not included	Age
	Leishmaniasis	No	Not included	Did not meet criteria
	Sepsis	No	Not included	Did not meet criteria
	Viral meningitis	No	Not included	Age
	Viral meningitis	Unknown	Not included	Discharged
	Sepsis	Unknown	Not included	Discharged
	Dengue, classic	Unknown	Not included	Discharged
	Bacterial disease, NOS	Unknown	Not included	Discharged
	Dengue, hemorrhagic	Unknown	Not included	Discharged
	Viral meningitis	Unknown	Not included	Discharged
	Viral meningitis	Unknown	Not included	Discharged
	Sepsis	Unknown	Not included	Discharged
	Dengue, hemorrhagic	Unknown	Not included	Discharged
	Viral meningitis	Unknown	Not included	Discharged
	Missing	Unknown	Not included	Discharged
	Viral meningitis	Unknown	Not included	Discharged
	Malaria	Unknown	Not included	Discharged
	Viral meningitis	Unknown	Not included	Discharged
	Viral disease, NOS	No	Not included	Did not meet criteria
	Viral meningitis	No	Not included	Did not meet criteria
	Viral meningitis	No	Not included	Did not meet criteria
	Viral meningitis	No	Not included	Did not meet criteria
	Viral meningitis	No	Not included	Did not meet criteria
	Viral meningitis	No	Not included	Did not meet criteria
	Viral meningitis	No	Not included	Did not meet criteria
	Viral meningitis	No	Not included	Did not meet criteria
	Dengue	No	Not included	Age
	Sepsis	No	Not included	Did not meet criteria
	Viral meningitis	No	Not included	Did not meet criteria
	Sepsis	No	Not included	Did not meet criteria
	Pyelonephritis	No	Not included	Age
	Staphylococcal infection	No	Not included	Did not meet criteria
	Viral meningitis	No	Not included	Age
	Hepatitis viral	No	Not included	Did not meet criteria
	Viral meningitis	No	Not included	Did not meet criteria
	Viral meningitis	No	Not included	Age
	Hepatitis	No	Not included	Age
	Endocardite	No	Not included	Did not meet criteria
	Meningitis, NOS	No	Not included	Age
	Dengue	Yes	Not included	Discharged
	Meningococcal meningitis	No	Not included	Age
	Bacterial disease, NOS	No	Not included	Did not meet criteria
	Viral meningitis	No	Not included	Did not meet criteria
	Viral meningitis	No	Not included	Did not meet criteria
	Leishmaniasis visceral	No	Not included	Did not meet criteria
	Viral meningitis	No	Not included	Did not meet criteria
	Meningoencephalitis	No	Not included	Did not meet criteria
	Meningitis, NOS	No	Not included	Did not meet criteria
	Viral meningitis	No	Not included	Did not meet criteria
	Viral meningitis	No	Not included	Age
	Viral meningitis	No	Not included	Did not meet criteria
	Viral meningitis	No	Not included	Did not meet criteria
	Viral meningitis	No	Not included	Did not meet criteria
	Viral meningitis	Unknown	Not included	Discharged
	Viral meningitis	No	Not included	Age
	Viral meningitis	No	Not included	Did not meet criteria
	Viral meningitis	No	Not included	Did not meet criteria
	Viral meningitis	No	Not included	Age
	Leishmaniasis	No	Not included	Age
	Sepsis	No	Not included	Age
	Viral meningitis	No	Not included	Age
	Viral meningitis	No	Not included	Did not meet criteria
	Viral meningitis	No	Not included	Did not meet criteria
	Streptococcal infection	No	Not included	Did not meet criteria
	Viral meningitis	No	Not included	Age
	Viral meningitis	No	Not included	Did not meet criteria
	Sepsis	No	Not included	Age
	Bacterial disease, NOS	No	Not included	Did not meet criteria
	Viral meningitis	No	Not included	Age
	Viral meningitis	No	Not included	Did not meet criteria
	Sepsis	No	Not included	Did not meet criteria
	Meningitis, NOS	No	Not included	Did not meet criteria
	Mononucleosis	No	Not included	Age
	Hepatitis viral	No	Not included	Did not meet criteria
	Dengue	No	Not included	Did not meet criteria
	Viral meningitis	No	Not included	Age
	Viral meningitis	Unknown	Not included	Discharged
	Viral meningitis	No	Not included	Age
	Sepsis	No	Not included	Did not meet criteria
	Sepsis	No	Not included	Did not meet criteria
	Meningococcal meningitis	No	Not included	Did not meet criteria
	Streptococcal infection	No	Not included	Did not meet criteria
	Meningitis, NOS	No	Not included	Did not meet criteria
	Viral meningitis	No	Not included	Did not meet criteria
	Viral meningitis	No	Not included	Did not meet criteria
	Sepsis	No	Not included	Did not meet criteria
	Viral meningitis	No	Not included	Did not meet criteria
	Leishmaniasis visceral	No	Not included	Did not meet criteria
	Meningitis, NOS	No	Not included	Did not meet criteria
	Viral meningitis	No	Not included	Did not meet criteria
	Viral meningitis	No	Not included	Did not meet criteria
	Viral meningitis	No	Not included	Age
	Viral meningitis	No	Not included	Did not meet criteria
	Viral meningitis	No	Not included	Did not meet criteria
	Viral meningitis	No	Not included	Age
	Viral meningitis	Unknown	Not included	Discharged
	Meningitis, NOS	No	Not included	Did not meet criteria
	Viral meningitis	No	Not included	Age
	Viral meningitis	No	Not included	Age
	Viral meningitis	No	Not included	Did not meet criteria
	Bacterial disease, NOS	No	Not included	Did not meet criteria
	Leishmaniasis visceral	No	Not included	Age
	Encephalitis	No	Not included	Did not meet criteria
	Viral meningitis	No	Not included	Did not meet criteria
	Pyelonephritis	No	Not included	Did not meet criteria
	Viral meningitis	No	Not included	Did not meet criteria
	Viral meningitis	No	Not included	Did not meet criteria
	Viral meningitis	No	Not included	Did not meet criteria
	Meningoencephalitis	No	Not included	Did not meet criteria
	Hepatitis viral	No	Not included	Did not meet criteria
	Viral meningitis	No	Not included	Did not meet criteria
	Viral meningitis	No	Not included	Did not meet criteria
	Viral meningitis	No	Not included	Age
	Viral meningitis	No	Not included	Did not meet criteria
	Bacterial disease, NOS	No	Not included	Did not meet criteria
	Hepatitis viral	No	Not included	Did not meet criteria
	Viral meningitis	No	Not included	Did not meet criteria
	Viral meningitis	No	Not included	Did not meet criteria
	Meningitis, NOS	No	Not included	Did not meet criteria
	Viral meningitis	Unknown	Not included	Discharged
	Viral meningitis	No	Not included	Did not meet criteria
	Dengue, classic	Yes	Not included	Discharged
	Viral meningitis	No	Not included	Did not meet criteria
	Viral meningitis	No	Not included	Age
	Viral meningitis	No	Not included	Age
	Dengue, hemorrhagic	No	Not included	Did not meet criteria
	Viral meningitis	No	Not included	Age
	Pneumonia	No	Not included	Did not meet criteria
	Viral meningitis	No	Not included	Did not meet criteria
	Viral meningitis	No	Not included	Did not meet criteria
	Viral meningitis	No	Not included	Did not meet criteria
	Viral meningitis	No	Not included	Age
	Viral meningitis	No	Not included	Did not meet criteria
	Meningococcal meningitis	No	Not included	Did not meet criteria
	Viral meningitis	No	Not included	Age
	Dengue, hemorrhagic	No	Not included	Did not meet criteria
	Meningitis, NOS	No	Not included	Did not meet criteria
	Meningitis, NOS	No	Not included	Did not meet criteria
	Viral meningitis	No	Not included	Age
	Staphylococcal infection	No	Not included	Did not meet criteria
	Viral meningitis	No	Not included	Did not meet criteria
	Viral encephalitis	No	Not included	Did not meet criteria
	Viral meningitis	No	Not included	Did not meet criteria
	Viral meningitis	No	Not included	Did not meet criteria
	Meningitis, NOS	No	Not included	Age
	Gastroenteritis	No	Not included	Age
	Bacterial disease, NOS	No	Not included	Did not meet criteria
	Viral meningitis	No	Not included	Did not meet criteria
	Viral meningitis	No	Not included	Age
	Gastroenteritis	No	Not included	Age
	Viral meningitis	Unknown	Not included	Discharged
	Bacterial disease, NOS	No	Not included	Did not meet criteria
	Viral meningitis	Unknown	Not included	Discharged
	Viral meningitis	Unknown	Not included	Discharged
	Bacterial disease, NOS	Unknown	Not included	Discharged
	Viral meningitis	No	Not included	Did not meet criteria
	Dengue, hemorrhagic	No	Not included	Age
	Viral meningitis	Unknown	Not included	Discharged
	Viral meningitis	No	Not included	Age
	Viral meningitis	No	Not included	Did not meet criteria
	Bacterial disease, NOS	No	Not included	Did not meet criteria
	Staphylococcal infection	No	Not included	Did not meet criteria
	Viral disease, NOS	No	Not included	Age
	Sepsis	No	Not included	Did not meet criteria
	Viral meningitis	No	Not included	Age
	Viral meningitis	No	Not included	Age
	Meningitis, NOS	No	Not included	Age
	Viral meningitis	No	Not included	Did not meet criteria
	Viral meningitis	No	Not included	Did not meet criteria
	Staphylococcal infection	No	Not included	Did not meet criteria
	Encephalitis	No	Not included	Did not meet criteria
	Viral meningitis	No	Not included	Age
	Viral meningitis	No	Not included	Age
	Viral meningitis	No	Not included	Did not meet criteria
	Viral meningitis	No	Not included	Age
	Pneumonia	No	Not included	Age
	Viral meningitis	No	Not included	Did not meet criteria
	Viral meningitis	No	Not included	Did not meet criteria
	Undifferentiated fever	Unknown	Not included	Discharged
	Staphylococcal infection	No	Not included	Age
	Bacterial disease, NOS	No	Not included	Did not meet criteria
	Bacterial disease, NOS	No	Not included	Age
	Viral meningitis	Unknown	Not included	Discharged
	Dengue, hemorrhagic	No	Not included	Did not meet criteria
	Bacterial disease, NOS	No	Not included	Did not meet criteria
	Viral meningitis	Unknown	Not included	Discharged
	Leishmaniasis visceral	No	Not included	Did not meet criteria
	Viral meningitis	No	Not included	Age
	Viral meningitis	No	Not included	Did not meet criteria
	Viral meningitis	No	Not included	Did not meet criteria
	Bacterial disease, NOS	No	Not included	Did not meet criteria
	Viral meningitis	No	Not included	Did not meet criteria
	Sepsis	No	Not included	Did not meet criteria
	Viral meningitis	No	Not included	Did not meet criteria
	Viral meningitis	Unknown	Not included	Discharged
	Viral meningitis	Unknown	Not included	Discharged
	Viral meningitis	Unknown	Not included	Discharged
	Viral meningitis	No	Not included	Did not meet criteria
	Viral meningitis	No	Not included	Age
	Viral meningitis	No	Not included	Age
	Viral meningitis	No	Not included	Did not meet criteria
	Viral meningitis	No	Not included	Did not meet criteria
	Viral meningitis	Unknown	Not included	Discharged
	Meningitis, NOS	Unknown	Not included	Discharged
	Viral meningitis	No	Not included	Age
	Viral meningitis	No	Not included	Age
	Viral meningitis	No	Not included	Age
	Meningitis, NOS meningococcal	No	Not included	Did not meet criteria
	Outras doenças bacterianas	No	Not included	Did not meet criteria
	Viral meningitis	No	Not included	Did not meet criteria
	Bacterial disease, NOS	No	Not included	Age
	Bacterial disease, NOS	No	Not included	Age
	Diphtheria	No	Not included	Age
	Viral meningitis	No	Not included	Age
	Viral meningitis	No	Not included	Did not meet criteria
	Viral meningitis	No	Not included	Did not meet criteria
	Viral meningitis	No	Not included	Age
	Viral meningitis	No	Not included	Did not meet criteria
	Viral meningitis	No	Not included	Did not meet criteria
	Viral meningitis	No	Not included	Did not meet criteria
	Viral meningitis	No	Not included	Did not meet criteria
	Viral meningitis	No	Not included	Age
	Viral meningitis	No	Not included	Age
	Viral meningitis	No	Not included	Age
	Viral meningitis	No	Not included	Did not meet criteria
	Viral meningitis	No	Not included	Did not meet criteria
	Viral meningitis	No	Not included	Did not meet criteria
	Viral meningitis	No	Not included	Did not meet criteria
	Pneumonia	No	Not included	Did not meet criteria
	Viral meningitis	No	Not included	Did not meet criteria
	Viral meningitis	No	Not included	Did not meet criteria
	Viral meningitis	No	Not included	Age
	Gastroenteritis	No	Not included	Did not meet criteria
	Hemorrhage, gastric	No	Not included	Did not meet criteria
	Viral meningitis	No	Not included	Age
	Viral meningitis	No	Not included	Did not meet criteria
	Viral meningitis	No	Not included	Did not meet criteria
	Viral meningitis	No	Not included	Did not meet criteria
	Viral meningitis	No	Not included	Age
	Bacterial disease, NOS	No	Not included	Did not meet criteria
	Viral meningitis	No	Not included	Age
	Viral meningitis	No	Not included	Age
	Viral meningitis	No	Not included	Did not meet criteria
	Viral meningitis	No	Not included	Age
	Viral meningitis	No	Not included	Age
	Pneumonia	No	Not included	Did not meet criteria
	Viral meningitis	Yes	Not included	Discharged
	Viral meningitis	No	Not included	Age
	Bacterial disease, NOS	No	Not included	Did not meet criteria
	Viral meningitis	No	Not included	Age
	Viral meningitis	No	Not included	Did not meet criteria
	Meningitis, NOS	No	Not included	Age
	Meningitis, NOS	No	Not included	Did not meet criteria
	Viral meningitis	No	Not included	Age
	Viral meningitis	No	Not included	Did not meet criteria
	Meningitis, NOS	No	Not included	Did not meet criteria
	Meningococcemia	No	Not included	Did not meet criteria
	Meningococcal meningitis	No	Not included	Did not meet criteria
	Leishmaniasis visceral	No	Not included	Did not meet criteria
	Viral meningitis	Yes	Not included	Recusou
	Viral meningitis	No	Not included	Did not meet criteria
	Viral meningitis	No	Not included	Did not meet criteria
	Viral meningitis	No	Not included	Did not meet criteria
	Viral meningitis	No	Not included	Did not meet criteria
	Viral meningitis	No	Not included	Did not meet criteria
	Viral meningitis	No	Not included	Did not meet criteria
	Viral meningitis	No	Not included	Age
	Viral meningitis	No	Not included	Did not meet criteria
	Viral meningitis	No	Not included	Did not meet criteria
	Viral meningitis	No	Not included	Did not meet criteria
	Viral meningitis	Unknown	Not included	Discharged
	Diarrhea	No	Not included	Did not meet criteria
	Pneumonia	No	Not included	Did not meet criteria
	Bacterial disease, NOS	Unknown	Not included	Discharged
	Viral meningitis	No	Not included	Age
	Viral meningitis	Unknown	Not included	Discharged
	Viral meningitis	No	Not included	Did not meet criteria
	Hepatitis	No	Not included	Did not meet criteria
	Viral meningitis	No	Not included	Did not meet criteria
	Viral meningitis	No	Not included	Did not meet criteria
	Viral meningitis	No	Not included	Did not meet criteria
	Viral meningitis	No	Not included	Did not meet criteria
	Staphylococcal infection	No	Not included	Did not meet criteria
	Viral meningitis	No	Not included	Did not meet criteria
	Sepsis	No	Not included	Did not meet criteria
	Leishmaniasis visceral	No	Not included	Did not meet criteria
	Leishmaniasis	No	Not included	Did not meet criteria
	Pneumonia bacteriana	No	Not included	Did not meet criteria
	Bacterial disease, NOS	Unknown	Not included	Discharged
	Bacterial disease, NOS	No	Not included	Did not meet criteria
	Bacterial disease, NOS	No	Not included	Did not meet criteria
	Bacterial disease, NOS	No	Not included	Did not meet criteria
	Leptospirosis	Yes	Not included	Recusou
	Malaria	No	Not included	Did not meet criteria
	Dengue	No	Not included	Did not meet criteria
	Bacterial disease, NOS	No	Not included	Did not meet criteria
	Bacterial disease, NOS	No	Not included	Did not meet criteria
	Viral meningitis	No

## Sheet: Result_FSB
ID	PDLEITOR1	PDLEITOR2	PDDISC	PDLEITOR3	PDRESFINAL
4455	N2	N2	No	missing	NEG
4456	N2	N2	No	missing	NEG
4457	P1	P1	No	missing	POS
4458	N1	N1	No	missing	NEG
4459	N2	N2	No	missing	NEG
4460	N1	N1	No	missing	NEG
4461	N2	N2	No	missing	NEG
4462	N1	N1	No	missing	NEG
4463	N2	N2	No	missing	NEG
4464	N1	N1	No	missing	NEG
4465	N2	N1	No	missing	NEG
4466	N1	N1	No	missing	NEG
4467	N1	N1	No	missing	NEG
4468	P3	P3	No	missing	POS
4469	N2	N1	No	missing	NEG
4470	N1	N1	No	missing	NEG
4471	N2	N1	No	missing	NEG
4472	N2	N2	No	missing	NEG
4473	N1	N1	No	missing	NEG
4474	N1	N1	No	missing	NEG
4475	N1	N1	No	missing	NEG
4476	P1	P1	No	missing	POS
4477	P1	P2	No	missing	POS
4478	P1	P1	No	missing	POS
4479	P1	N2	Yes	N2	NEG
4480	P3	P3	No	missing	POS
4481	P1	P1	No	missing	POS
4482	P1	P1	No	missing	POS
4483	P2	P2	No	missing	POS
4484	P2	P2	No	missing	POS
4485	P3	P3	No	missing	POS
4486	P3	P3	No	missing	POS
4487	N2	N1	No	missing	NEG
4488	P2	P2	No	missing	POS
4489	N1	N1	No	missing	NEG
4490	N2	N1	No	missing	NEG
4491	N2	N2	No	missing	NEG
4492	N1	N1	No	N2	NEG
4493	N2	N1	No	N2	NEG
4494	N1	N1	No	N2	NEG
4495	N1	N2	No	N1	NEG
4496	N1	N1	No	N1	NEG
4497	P3	P3	No	P2	POS
4498	P3	P3	No	P3	POS
4499	N1	N1	No	missing	NEG
4500	P1	P2	No	P2	POS
4501	N1	N1	No	N1	NEG
4502	P3	P3	No	P2	POS
4503	N2	P1	Yes	N2	NEG
4504	N2	N2	No	N2	NEG
4505	N2	N2	No	N2	NEG
4506	N2	P1	Yes	N2	NEG
4507	N2	N2	No	N2	NEG
4508	P1	P1	No	P1	POS
4509	P2	P2	No	P2	POS
4510	P1	P1	No	P1	POS
4511	P3	P3	No	P3	POS
4512	P1	P1	No	P1	POS
4513	N1	N1	No	N2	NEG
4514	P2	P2	No	P1	POS
4515	N2	N1	No	N2	NEG
4516	N2	N2	No	N2	NEG
4517	N2	N1	No	N2	NEG
4518	P1	P1	No	P1	POS
4519	N1	N1	No	N1	NEG
4520	P3	P3	No	missing	POS
4521	P1	N2	Yes	P1	POS
4522	N2	N2	Yes	P1	NEG
4523	N1	N1	No	N1	NEG
4524	N1	N1	No	N1	NEG
4525	P3	P3	No	P3	POS
4526	P1	N2	Yes	N2	NEG
4527	P1	N2	Yes	N2	NEG
4528	P1	P1	No	P1	POS
4529	P3	P3	No	P3	POS
4530	N2	N1	No	N2	NEG
4531	N1	N2	No	N2	NEG
4532	N2	N2	No	N2	NEG
4533	N1	N1	No	N1	NEG
4534	P3	P3	No	P3	POS
4535	N2	N2	Yes	P1	NEG
4536	P1	P1	No	P1	POS
4537	N2	N2	No	N2	NEG
4539	P3	P3	No	P2	POS
4540	P1	P1	No	P1	POS
4541	N2	N2	No	N2	NEG
4542	N1	N1	No	N1	NEG
4543	P1	P1	No	P1	POS
4544	P2	P1	No	P2	POS
4545	N2	N2	Yes	P1	NEG
4546	N1	N2	No	N2	NEG
4547	N2	N2	No	N2	NEG
4548	N1	N1	No	N1	NEG
4549	P3	P3	No	P3	POS
4550	P1	P1	No	P1	POS
4551	P3	P3	No	P3	POS
4552	P3	P3	No	P3	POS

## Sheet: Result_VWB
ID	STVLEITOR1	STVLEITOR2	STVDISC	STVLEITOR3	STVRESFINAL	PD1STV1RESFINAL
4455	N1	N1	No	missing	NEG	NEG
4456	N2	N2	No	missing	NEG	NEG
4457	P1	P1	No	missing	POS	POS
4458	N1	N1	No	missing	NEG	NEG
4459	N2	N2	No	missing	NEG	NEG
4460	N2	N2	No	missing	NEG	NEG
4461	N1	N1	No	missing	NEG	NEG
4462	N1	N2	No	missing	NEG	NEG
4463	N1	N1	No	missing	NEG	NEG
4464	N1	N1	No	missing	NEG	NEG
4465	N2	N2	No	missing	NEG	NEG
4466	N1	N1	No	missing	NEG	NEG
4467	P1	P1	No	missing	POS	POS
4468	P1	P1	No	missing	POS	POS
4469	N2	N2	No	missing	NEG	NEG
4470	N1	N1	No	missing	NEG	NEG
4471	N1	N2	No	missing	NEG	NEG
4472	P1	P2	No	missing	POS	POS
4473	N1	N1	No	missing	NEG	NEG
4474	P1	P1	No	missing	POS	POS
4475	N1	N1	No	missing	NEG	NEG
4476	P1	P1	No	missing	POS	POS
4477	P1	P1	No	missing	POS	POS
4478	P1	P1	No	missing	POS	POS
4479	N2	N2	No	missing	NEG	NEG
4480	P3	P3	No	missing	POS	POS
4481	P1	P2	No	missing	POS	POS
4482	P1	P2	No	missing	POS	POS
4483	P2	P2	No	missing	POS	POS
4484	P2	P2	No	missing	POS	POS
4485	P2	P3	No	missing	POS	POS
4486	P2	P3	No	missing	POS	POS
4487	N2	N1	No	missing	NEG	NEG
4488	P2	P2	No	missing	POS	POS
4489	N1	N1	No	missing	NEG	NEG
4490	N1	N1	No	missing	NEG	NEG
4491	N1	N1	No	missing	NEG	NEG
4492	N2	N1	No	N1	NEG	NEG
4493	P1	P1	No	P1	POS	POS
4494	N1	N1	No	N1	NEG	NEG
4495	N1	N1	No	N1	NEG	NEG
4496	N1	N1	No	N1	NEG	NEG
4497	P3	P3	No	P3	POS	POS
4498	P3	P3	No	P3	POS	POS
4499	N1	N1	No	N1	NEG	NEG
4500	P1	P1	No	P1	POS	POS
4501	N1	N1	No	N1	NEG	NEG
4502	P3	P3	No	P3	POS	POS
4503	P1	P1	Yes	N2	POS	POS
4504	N1	N1	No	N1	NEG	NEG
4505	N2	N2	No	N1	NEG	NEG
4506	N2	N2	No	N1	NEG	NEG
4507	P1	P1	No	P1	POS	POS
4508	P1	P1	No	P1	POS	POS
4509	N2	N2	No	N2	NEG	POS
4510	P1	P1	No	P1	POS	POS
4511	P3	P3	No	P3	POS	POS
4512	P1	P1	Yes	N2	POS	POS
4513	P1	N2	Yes	P1	POS	POS
4514	P1	P1	No	P1	POS	POS
4515	N2	N1	No	N2	NEG	NEG
4516	P1	P1	No	P1	POS	POS
4517	N1	missing	No	missing	NEG	NEG
4518	N2	missing	No	missing	NEG	NEG
4519	N1	missing	No	missing	NEG	NEG
4520	P3	P3	No	P2	POS	POS
4521	P1	P1	No	P1	POS	POS
4522	N2	N2	No	N2	NEG	NEG
4523	N1	N1	No	N2	NEG	NEG
4524	N1	N1	No	N1	NEG	NEG
4525	P2	P3	No	missing	POS	POS
4526	P1	P1	Yes	N2	POS	POS
4527	N1	N1	No	N1	NEG	NEG
4528	P1	P1	No	P1	POS	POS
4529	P3	P3	No	P3	POS	POS
4530	N2	N2	No	N2	NEG	NEG
4531	N2	N1	No	N1	NEG	NEG
4532	N1	N1	No	N1	NEG	NEG
4533	N2	N2	No	N2	NEG	NEG
4534	P3	P3	No	P3	POS	POS
4535	P1	P1	No	P1	POS	POS
4536	N1	N1	No	N1	NEG	POS
4537	N1	N2	No	N1	NEG	NEG
4538	N1	N1	No	N1	NEG	NEG
4539	P2	P2	No	P2	POS	POS
4540	N2	N2	No	N2	NEG	POS
4541	N2	N1	No	N2	NEG	NEG
4542	N1	N1	No	N1	NEG	NEG
4543	P1	P1	No	P1	POS	POS
4544	P1	P1	No	P1	POS	POS
4545	N2	N2	Yes	P1	NEG	NEG
4546	N2	P1	Yes	N2	NEG	NEG
4547	P1	P1	No	P1	POS	POS
4548	N1	N1	No	N1	NEG	NEG
4549	P3	P3	No	P3	POS	POS
4550	N2	N2	No	N2	NEG	POS
4551	P3	P3	No	P2	POS	POS
4552	P3	P3	No	P3	POS	POS

## Sheet: Clinical
ID	Age	Sex	DaysSymptoms	AntibioticsPrior	Jaundice	Hemoptysis	ARI+Jaundice	ICU	MaxCreatinine	MaxALT	MaxTbili	Platelets	PairedSera	Hemoculture	MATResult	ELISAResult	Disposition
4455	24	Male	60	Unknown	No	Yes	Yes	Yes	1.8	390	0.7	10000	No	Negative	Not confirmed	Non reactive	Died
4456	75	Male	6	No	Yes	No	No	No	5.2	82	11.9	13000	Yes	Negative	Probable	Non reactive	Discharged to home
4457	43	Male	7	No	Yes	No	Yes	No	7	439	32.3	25000	Yes	Positive	Confirmed	Reactive	Discharged to home
4458	24	Male	7	No	No	No	No	No	1.2	129	1	19000	No	Negative	Not confirmed	Non reactive	Discharged to home
4459	29	Male	30	Unknown	Yes	No	No	No	0.5	340	27	202000	Yes	Negative	Not confirmed	Non reactive	Transferred
4460	10	Female	3	Yes	No	No	No	Yes	0.8	30		28000	Yes	Negative	Not confirmed	Non reactive	Transferred
4461	22	Male	11	No	No	No	No	No	1.1	354	0.6	335000	Yes	Negative	Not confirmed	Non reactive	Discharged to home
4462	34	Female	5	Unknown	No	No	No	No	0.9	753	0.3	25000	Yes	Negative	Not confirmed	Non reactive	Discharged to home
4463	26	Male	11	Unknown	Yes	Yes	No	No	1.2	69	10.4	102000	No	Negative	Not confirmed	Non reactive	Discharged to home
4464	26	Male	7	No	No	No	No	No	1.1	324		60000	Yes	Negative	Not confirmed	Non reactive	Discharged to home
4465	20	Male	9	No	No	No	No	No	1	283	0.5	8000	Yes	Negative	Not confirmed	Non reactive	Discharged to home
4466	54	Female	8	No	Yes	No	Yes	Yes	7.2	1550	5.8	55000	No	Negative	Not confirmed	Non reactive	Died
4467	24	Male	5	No	No	Yes	No	No	1.8	40	0.1	108000	Yes	Negative	Confirmed	Reactive	Discharged to home
4468	18	Female	8	No	No	No	No	No	0.7	366	0.4	78000	Yes	Negative	Not confirmed	Non reactive	Discharged to home
4469	14	Male	14	No	No	No	No	No	0.7	203	0.5	185000	Yes	Negative	Not confirmed	Non reactive	Discharged to home
4470	17	Male	8	Yes	Yes	No	No	Yes	1.4	154	1.1	125000	Yes	Negative	Not confirmed	Non reactive	Discharged to home
4471	33	Male	9	No	No	No	Yes	No	13.9	58	0.2	523000	Yes	Negative	Not confirmed	Non reactive	Discharged to home
4472	18	Female	7	No	No	No	No	No	0.6	30		243000	No	Negative	Confirmed	Reactive	Discharged to home
4473	35	Female	3	No	No	No	No	No	0.7	58	0.2	6000	Yes	Negative	Not confirmed	Non reactive	Discharged to home
4474	35	Male	7	Yes	No	No	No	No	5	138	3.4	88000	Yes	Negative	Not confirmed	Reactive	Discharged to home
4475	28	Female	4	No	No	Yes	No	No	1.1	40	0.8	235000	No	Negative	Not confirmed	Non reactive	Discharged to home
4476	65	Male	5	Yes	Yes	No	Yes	No	9	186	26.7	45000	No	Negative	Not confirmed	Reactive	Discharged to home
4477	53	Female	9	No	Yes	No	Yes	No	8.3	175	8.9	77000	Yes	Negative	Not confirmed	Non reactive	Discharged to home
4478	18	Male	5	No	No	No	Yes	No	1.1	28	0.7	191000	Yes	Negative	Confirmed	Reactive	Discharged to home
4479	20	Female	5	No	No	No	No	No	0.6	29		237000	Yes	Negative	Not confirmed	Non reactive	Discharged to home
4480	41	Male	7	Unknown	Yes	Yes	Yes	No	12.5	121	3.5	108000	Yes	Negative	Confirmed	Reactive	Discharged to home
4481	19	Male	6	Yes	Yes	No	No	No	5.1	314	21.2	79000	Yes	Negative	Confirmed	Reactive	Discharged to home
4482	47	Male	8	No	Yes	No	No	No	2.1	190	42.1	171000	No	Negative	Confirmed	Reactive	Discharged to home
4483	37	Female	5	No	No	Yes	Yes	No	3.3	135	4.2	64000	No	Negative	Confirmed	Reactive	Discharged to home
4484	53	Male	8	Unknown	Yes	No	Yes	Yes	8.6	187	8.7	23000	No	Negative	Confirmed	Reactive	Discharged to home
4485	59	Male	10	Yes	Yes	No	No	No	1.3	69	8.2	364000	No	Negative	Confirmed	Reactive	Discharged to home
4486	21	Male	6	Yes	No	Yes	No	Yes	1.1	96	1.7	241000	Yes	Negative	Confirmed	Reactive	Discharged to home
4487	38	Male	8	Unknown	No	No	No	No	1.2	76		336000	Yes	Negative	Confirmed	Reactive	Discharged to home
4488	28	Male	10	Unknown	Yes	Yes	Yes	No	12.7	113	15.5	92000	No	Negative	Confirmed	Reactive	Discharged to home
4489	25	Male	6	Yes	No	Yes	No	No	1.2	31		301000	No	Negative	Not confirmed	Non reactive	Discharged to home
4490	8	Female	3	No	No	No	No	No	0.6			399000	Yes	Negative	Not confirmed	Non reactive	Discharged to home
4491	55	Female	9	Yes	No	No	No	No	0.6			36000	Yes	Negative	Not confirmed	Non reactive	Discharged to home
4492	30	Male	14	No	No	No	No	No	1.2	52	0.3	178000	No	Negative	Not confirmed	Non reactive	Discharged to home
4493	40	Female	4	Unknown	No	No	Yes	No	1.5	62	0.4	247000	Yes	Negative	Not confirmed	Non reactive	Discharged to home
4494	20	Female	3	No	No	No	No	No	1.2	34	0.7	315000	Yes	Negative	Not confirmed	Non reactive	Discharged to home
4495	16	Female	5	No	No	No	No	No	1.2	32		280000	Yes	Negative	Not confirmed	Non reactive	Discharged to home
4496	50	Male	15	Yes	No	No	No	No	1.7	75	0.5	284000	Yes	Negative	Not confirmed	Non reactive	Discharged to home
4497	48	Male	4	No	Yes	No	Yes	No	5.4	91	1.9	163000	Yes	Positive	Confirmed	Reactive	Discharged to home
4498	50	Male	6	Unknown	Yes	No	Yes	Yes	9.4	283	12	18000	Yes	Positive	Confirmed	Reactive	Discharged to home
4499	14	Female	7	No	No	No	No	No	1.1	323	0.4	30000	Yes	Negative	Not confirmed	Non reactive	Discharged to home
4500	64	Male	7	Yes	Yes	No	No	No	6.6	48	11.2	139000	Yes	Negative	Confirmed	Reactive	Discharged to home
4501	8	Female	2	Unknown	No	No	No	No	0.7	39		263000	Yes	Negative	Not confirmed	Reactive	Discharged to home
4502	17	Male	5	No	Yes	Yes	No	No	2.4	225	17.7	38000	No	Negative	Confirmed	Reactive	Discharged to home
4503	25	Male	3	Yes	No	No	No	No	1.8	356	0.5	136000	Yes	Negative	Not confirmed	Non reactive	Discharged to home
4504	7	Male	2	No	No	No	No	No	0.8	122	0.4	169000	Yes	Negative	Not confirmed	Non reactive	Discharged to home
4505	50	Male	2	No	No	No	No	No	1.6	40		212000	Yes	Negative	Not confirmed	Non reactive	Discharged to home
4506	34	Male	5	No	No	No	No	No		78		25000	Yes	Negative	Not confirmed	Non reactive	Discharged to home
4507	38	Male	4	No	No	No	No	No	1.6	315	0.8	220000	No	Negative	Not confirmed	Reactive	Discharged to home
4508	62	Male	3	No	No	No	No	No	3.4	72	0.7	264000	Yes	Negative	Not confirmed	Non reactive	Discharged to home
4509	29	Female	3	No	Yes	No	Yes	No	5.3	2058	4.1	29000	No	Negative	Not confirmed	Non reactive	Died
4510	53	Male	9	Yes	Yes	Yes	No	No	1.3	45	2.3	113000	Yes	Negative	Not confirmed	Non reactive	Discharged to home
4511	16	Male	3	Unknown	Yes	Yes	No	No	2.9	73	21.6	133000	Yes	Negative	Confirmed	Reactive	Discharged to home
4512	20	Male	6	Yes	No	No	No	No	1.3	36		234000	Yes	Negative	Not confirmed	Non reactive	Discharged to home
4513	20	Female	2	No	No	No	No	No	1.5	38		183000	Yes	Negative	Not confirmed	Non reactive	Discharged to home
4514	31	Male	3	No	No	No	No	No	1.3	159	0.4	172000	Yes	Negative	Confirmed	Non reactive	Discharged to home
4515	8	Male	3	No	No	No	No	No	1.2			276000	Yes	Negative	Not confirmed	Non reactive	Discharged to home
4516	24	Male	3	No	Yes	No	No	No	1.2	996	9.6	286000	Yes	Negative	Not confirmed	Non reactive	Discharged to home
4517	53	Male	15	Yes	No	No	No	No	1.3	106	2.2	204000	Yes	Negative	Not confirmed	Non reactive	Discharged to home
4518	5	Female	13	No	Yes	No	No	No		2250	4.9	466000	No	Negative	Not confirmed	Non reactive	Transferred
4519	11	Female	6	No	No	No	No	No	0.8	78		52000	Yes	Negative	Not confirmed	Non reactive	Transferred
4520	52	Male	8	No	Yes	No	No	No	1.9	147	0.4	123000	No	Negative	Confirmed	Reactive	Discharged to home
4521	42	Female	8	Yes	No	No	No	No	1	44	0.2	268000	Yes	Negative	Confirmed	Reactive	Discharged to home
4522	18	Male	4	No	No	No	No	No	0.9	39		255000	No	Negative	Not confirmed	Non reactive	Discharged to home
4523	26	Female	8	No	No	No	No	No	0.9	98	0.3	51000	Yes	Negative	Not confirmed	Non reactive	Discharged to home
4524	29	Female	3	Yes	No	Yes	No	No	0.8	60	0.1	5000	Yes	Negative	Not confirmed	Non reactive	Discharged to home
4525	64	Male	16	Yes	Yes	Yes	Yes	No	6.3	120	13	242000	No	Negative	Confirmed	Reactive	Discharged to home
4526	50	Male	2	No	No	No	No	No	1.1	40	0.1	161000	Yes	Negative	Not confirmed	Non reactive	Discharged to home
4527	22	Male	13	Unknown	Yes	No	No	No	0.9	1177	7.1	357000	Yes	Negative	Not confirmed	Non reactive	Discharged to home
4528	32	Male	4	No	No	Yes	No	No	1	99	0.5	119000	Yes	Negative	Confirmed	Reactive	Discharged to home
4529	46	Male	8	Unknown	Yes	No	No	No	4	117	30.4	18000	No	Negative	Confirmed	Reactive	Discharged to home
4530	17	Male	3	No	No	No	No	No	1			292000	Yes	Negative	Not confirmed	Non reactive	Discharged to home
4531	14	Male	15	Unknown	Yes	No	No	No	2.7	1509	49.5	200000	No	Negative	Not confirmed	Non reactive	Died
4532	21	Female	15	No	No	No	No	No	1	220	0.5	431000	Yes	Negative	Not confirmed	Non reactive	Discharged to home
4533	51	Female	8	Yes	No	No	No	No	0.9	49	0.4	350000	Yes	Negative	Not confirmed	Non reactive	Discharged to home
4534	54	Male	8	Yes	Yes	Yes	Yes	No	4.4	62	12.7	238000	Yes	Negative	Confirmed	Reactive	Discharged to home
4535	23	Male	7	No	Yes	Yes	Yes	Yes	3.3	119	17.8	18000	No	Positive	Not confirmed	Non reactive	Died
4536	34	Male	2	No	No	Yes	No	No	1.4	34	1	178000	Yes	Negative	Not confirmed	Non reactive	Discharged to home
4537	28	Male	4	No	No	No	No	No	1.1	246	0.4	54000	Yes	Negative	Not confirmed	Probable	Discharged to home
4538	20	Male	2	Yes	Yes	Yes	Yes				2.5	32000	No	Not done	Not confirmed	Non reactive	Discharged to home
4539	27	Male	3	No	No	No	No	No	1.3	48	0.1	202000	Yes	Negative	Confirmed	Probable	Discharged to home
4541	17	Male	7	Unknown	No	No	Yes	No	1.1	43	0.5	135000	Yes	Negative	Not confirmed	Non reactive	Discharged to home
4542	48	Male	15	Unknown	Yes	No	No	No	1.3	47	2.2	61000	Yes	Not done	Not confirmed	Non reactive	Discharged to home
4543	30	Male	3	No	Yes	No	No	No	2.6	296	2.9	97000	No	Negative	Not confirmed	Non reactive	Discharged to home
4544	21	Male	2	No	No	No	No	No	1.2	37		290000	Yes	Negative	Not confirmed	Non reactive	Discharged to home
4545	54	Male	4	Yes	Yes	No	Yes	No	4.7	72	3.5	31000	No	Negative	Confirmed	Reactive	Discharged to home
4546	5	Male	1	No	No	No	No	No	0.6	30			Yes	Negative	Not confirmed	Non reactive	Discharged to home
4547	65	Female	4	No	No	No	No	No	1.1	223	2.5	117000	Yes	Negative	Not confirmed	Non reactive	Discharged to home
4548	50	Male	20	No	No	No	No	No	1.1			295	Yes	Negative	Not confirmed	Non reactive	Discharged to home
4549	65	Female	10	Yes	Yes	No	Yes	No	9.7	156	7.58	66000	Yes	Negative	Confirmed	Reactive	Discharged to home
4550	16	Male	30	Yes	No	Yes	No	No	0.9	29		428000	Yes	Negative	Not confirmed	Non reactive	Discharged to home
4551	55	Male	8	No	Yes	No	Yes	No	7.6	67	21	137000	Yes	Negative	Confirmed	Reactive	Discharged to home
4552	41	Male	3	No	Yes	No	Yes	No	4.5	203	18.4	45000	Yes	Negative	Confirmed	Reactive	Discharged to home

## Sheet: AlternateDiagnoses
1.1ID	1.6PLAC	2.1ELEP	2.2DIGM	2.3DIGG	2.4DNS	2.5DPCR	2.6HIVTR	2.7HIVWB	2.8HAIGM	2.9HAIGG	2.10HBSAG	2.11HBEAG	2.12HBIGM	2.13HBIGG	2.14HBCAG	2.15HCULTA	HCULTAI	2.16HCULTAN	2.17FCULT	2.18UCULT	2.19OTST1	OTST1N	2.20OTST2	OTST2N	2.20AOTST3	OTST3N	2.20BOTST4	OTST4N	2.20COTST5	OTST5N	3.1DGALT	3.2PLEPT	3.3DGFIN	3.4DFOUT	ABXDPP	JATOMABX
4455	9	9	0	9	0	9	9	9	9	9	9	9	9	9	9	9		9	9	9	1	ENDOSCOPIA DIGESTIVA ALTA: GASTRITE ENDOSCOPICA HEMORRAGICA	9		9		9		9		1	3	9
4458	1	9	9	9	9	9	9	9	9	9	9	9	9	9	9	9		9	9	9	9		9		9		9		9		1	3	2		No	No
4459	9	9	9	9	9	9	0	9	0	1	0	9	9	9	0	1	COAG NEG STAPH	9	9	1	0	VIDEOENDOSCOPIA DIGESTIVA ALTA	0	ANTI HCV	0	US/TOMOGR ABD: SMALL QTY FLUID PELVIS, OTHERWISE NL	0	BAAR ESCARRO	9		1	3	5	Pancreatic cancer	No	Yes
4461	9	9	0	0	9	9	9	9	0	0	0	9	9	9	9	9		9	9	9	0	LCR: opalesc/incolor, 4160 mono, glic 39, prot 318, PANDY +++, china neg, cult myco neg, latex x6 neg, cultura aerobios NEG, BAAR neg	0	LCR: BAAR	0	ANTI HBc TOTAL	0	EBV IGM/IGG	0	ANTI HCV	1	3	5	Meningitis	No	Yes
4464	9	9	1	9	1	9	9	9	9	9	9	9	9	9	9	9		9	9	9	1	DENGUE VIROSE ISOLAMENTO (DENV2)	9		9		9		9		1	2	2		No	No
4465	0	9	1	9	0	9	9	9	9	9	9	9	9	9	9	9		9	9	9	9		9		9		9		9		1	3	2		No	No
4466	9	0	1	9	0	9	0	9	0	9	0	9	9	9	9	9		9	9	9	0	ISOLAMENTO VIROSE DENGUE	0	ANTI HBc TOTAL	0	Anti HCV	9		9		1	2	2		No	No
4468	0	9	1	9	0	9	9	9	9	9	9	9	9	9	9	9		9	9	9	9		9		9		9		9		1	2	2		No	No
4469	9	9	9	9	9	9	0	9	9	9	9	9	9	9	9	1	SALMONELLA	9	0	9	1	HEMOCULTURA SALMONELLA TYPIC VW BIOTIPO 1	9		9		9		9		1	2	4		No	Yes
4470	9	9	9	9	9	9	9	9	9	9	9	9	9	9	9	1	STAPH AUREUS	9	9	0	0	LCR: LATEX X6 ORGANISMOS	0	LCR: limpido/incolor, 2 cel mono	9		9		9		1	3	5	Sepsis, pneumonia	No	Yes
4471	9	0	0	9	9	9	9	9	0	9	9	9	9	9	9	9		9	9	9	9		9		9		9		9		2	1	1	Hantavirus	No	Yes
4473	9	9	1	9	0	9	9	9	9	9	9	9	9	9	9	9		9	9	9	9		9		9		9		9		1	3	2		No	No
4474	9	1	0	9	9	9	9	9	0	9	9	9	9	9	9	9		9	9	9	1	US ABD: ESTEATOSE HEPATICA GRAU 3	9		9		9		9		2	1	1
4475	9	9	9	9	9	9	9	9	9	9	9	9	9	9	9	9		9	9	9	0	LCR: limpido/incolor, 5 cel mono, 76 glic, 26 prot	9		9		9		9		1	3	5		No	Yes
4477	9	0	0	9	9	9	9	9	0	9	9	9	9	9	9	0		9	9	9	9		9		9		9		9		2	1	1		No	Yes
4490	9	9	9	9	9	9	9	9	9	9	9	9	9	9	9	9		9	9	9	1	LCR: limpido, 13 cel mono, 63 glic, 23 prot	9		9		9		9		1	3	5	Viral meningitis	No	No
4491	9	9	9	9	9	9	9	9	9	9	9	9	9	9	9	9		9	9	9	9		9		9		9		9		1	2	2		No	No
4493	9	9	9	9	9	9	9	9	9	9	9	9	9	9	9	0		9	0	9	9		9		9		9		9		1	3	9	Gastroentertitis or cholecystitis	No	Yes
4496	9	0	0	9	9	9	9	9	0	9	9	9	9	9	9	9		9	9	0	9		9		9		9		9		2	2	5	Alcoholic hepatitis
4499	9	9	9	1	1	9	9	9	9	9	9	9	9	9	9	9		9	9	9	0	DENGUE VIROSE ISOLAMENTO	9		9		9		9		1	3	2		No	No
4503	9	1	0	9	9	9	9	9	0	9	9	9	9	9	9	0		9	9	9	0	LCR: limpido/incolor, 2 cel, mono	9		9		9		9		2	1	1		No	Yes
4505	9	9	9	9	9	9	0	9	9	9	9	9	9	9	9	9		9	9	9	0	ANTIHERPES 1/2 IGM	1	ANTIHERPES 1/2 IGG	9		9		9		1	3	5	Meningitis	No	No
4506	9	9	1	9	1	9	9	9	9	9	9	9	9	9	9	9		9	9	9	0	DENGUE VIROSE ISOLAMENTO	9		9		9		9		1	3	2		No	No
4509	9	9	9	9	9	9	9	9	9	9	0	9	9	9	9	9		9	9	9	0	ANTI HBC TOTAL	0	ANTI HCV	9		9		9		1	3	5	HUS-TTP	No	Yes
4510	9	9	9	9	9	9	0	9	9	9	9	9	9	9	9	0		9	9	0	0	PARASITOLOGICAO DE FEZES	0	BAERMANN DE FEZES	0	BAAR ESCARRO	0	US ABDOMINAL: ASCITE MODERADA, VESICULA BILIAR DISTENDIDA	9		1	2	5	Rat bite fever bacteremia	No	Yes
4512	9	9	9	9	9	9	9	9	9	9	9	9	9	9	9	9		9	9	9	9		9		9		9		9		1	3	5	Meningitis	No	No
4513	9	9	9	9	9	9	9	9	9	9	9	9	9	9	9	0		9	9	9	0	LCR: limpido/incolor, 2 cel mono, glic 64, prot 24 PANDY neg	0	LCR LATEX X6 ORGANISMOS	9		9		9		1	3	5	Meningococcemia	No	Yes
4514	9	0	1	9	9	9	9	9	0	9	9	9	9	9	9	9		9	9	9	9		9		9		9		9		2	2	1		Yes	No
4515	9	9	9	9	9	9	9	9	9	9	9	9	9	9	9	9		9	9	9	9		9		9		9		9		1	3	5	Meningitis	No	No
4519	9	9	9	9	9	9	9	9	9	9	9	9	9	9	9	9		9	9	9	9		9		9		9		9		3	3	9
4521	9	9	9	9	9	9	9	9	9	9	9	9	9	9	9	9		9	9	9	9		9		9		9		9		2	2	1		No	No
4524	9	9	0	9	0	9	9	9	9	9	9	9	9	9	9	9		9	9	9	0	LCR: limpido, 2 cel mono, china neg, vdrl neg	9		9		9		9		1	3	2		No	No
4526	9	9	9	9	9	9	9	9	9	9	9	9	9	9	9	9		9	9	9	9		9		9		9		9		2	2	1		No	Yes
4528	9	0	1	9	9	9	0	9	9	9	9	9	9	9	9	9		9	9	9	0	BAAR	9		9		9		9		2	1	1	Dengue	No	Yes
4530	9	9	9	9	9	9	9	9	9	9	9	9	9	9	9	9		9	9	9	9		9		9		9		9		1	3	5	Meningitis	No	No
4533	9	9	9	9	9	9	9	9	9	9	9	9	9	9	9	0		9	9	9	9		9		9		9		9		1	3	5	Viral meningitis	No	No
4537	9	9	0	9	0	9	9	9	9	9	9	9	9	9	9	9		9	9	9	0	ECHO DOPPLER	1	US ABD: ESPESSAMENTO DAS PAREDES DA VES BILIAR, BILAT PLEURAL EFFUSION	9		9		9		1	3	9
4541	9	0	0	9	9	9	9	9	0	9	9	9	9	9	9	0		9	9	9	0	LCR: limpido/incolor, 0 cel, 70 glic, 51 prot	9		9		9		9		2	2	1		No	Yes
4544	9	9	9	9	9	9	9	9	9	9	9	9	9	9	9	9		9	9	9	9		9		9		9		9		2	3	1		No	No
4546	9	9	9	9	9	9	9	9	9	9	9	9	9	9	9	9		9	9	9	1	LCR: leve turbido/incolor, 127 cel mono, 54 glic, 21 prot, PANDY neg, china neg, myco cult neg, micro bact neg	0	LCR BAAR	1	LCR: limpido, 393 cel mono, 57 glic, 38 prot	9		9		1	3	5	Viral meningitis	No	No
4548	9	9	9	9	9	9	0	9	9	9	9	9	9	9	9	0		9	9	0	9		9		9		9		9		1	3	5	Meningitis

## Sheet: RefClinicalDiagnostics
ID	SOROLEPTO1_LACEN	SOROLEPTO2_LACEN	SORODENGIGM1_LACEN	SORODENGIGM2_LACEN	DENGISOLAM_LACEN	DENGSOROTIPO_LACEN	NS1DENG_LACEN	HAVTOT_LACEN	HAVIGM_LACEN	AGHBS_LACEN	HBCTOT_LACEN	ANTIHCV_LACEN	SOROHIV_LACEN	CMVIGG_LACEN	CMVIGM_LACEN	EBVIGG_LACEN	EBVIGM_LACEN	HERPIGG_LACEN	HERPIGM_LACEN	HEMOCX_LACEN	HEMOCXBACT_LACEN	HEMOCXOBS_LACEN	CHAGASEIE_LACEN	CHAGASHA	DIAGSUP1_LACEN	DIAGSUP2_LACEN
4455			Non reactive				Non reactive																		None
4456	Non reactive		Non reactive						Non reactive	Non reactive	Non reactive	Non reactive													None
4457	Reactive		Non reactive						Non reactive																Leptospirosis
4459								Reactive	Non reactive	Non reactive	Non reactive	Non reactive													None
4460			Non reactive				Non reactive																		None
4461								Non reactive	Non reactive	Non reactive	Non reactive	Non reactive				Reactive	Non reactive								None
4462			Reactive				Non reactive																		Dengue
4463	Non reactive		Reactive						Non reactive														Non reactive	Non reactive	Dengue
4464			Reactive		Positive	DenV-2	Reactive																		Dengue
4465			Reactive				Non reactive																		Dengue
4466	Non reactive		Reactive		Negative		Non reactive		Non reactive	Non reactive	Non reactive	Non reactive	Non reactive												Dengue
4468			Reactive				Non reactive																		Dengue
4469																				Positive	Salmonella typhi	Salmonella VW Biotipo I			Typhoid fever
4471	Non reactive		Non reactive						Non reactive																None
4473			Reactive				Non reactive																		Dengue
4474	Reactive		Non reactive						Non reactive																Leptospirosis
4477	Non reactive		Non reactive						Non reactive																None
4478	Indeterminate		Non reactive						Non reactive																None
4481	Reactive		Reactive					Reactive	Non reactive	Non reactive	Non reactive	Non reactive													Leptospirosis	Dengue
4482	Reactive		Non reactive						Non reactive																Leptospirosis
4483	Reactive		Non reactive						Non reactive																Leptospirosis
4484	Reactive		Non reactive						Non reactive																Leptospirosis
4496	Non reactive		Non reactive						Non reactive																None
4497	Non reactive		Non reactive						Non reactive																None
4498	Indeterminate	Reactive	Non reactive	Reactive					Non reactive	Non reactive	Non reactive	Non reactive													Leptospirosis	Dengue
4499			Reactive		Negative		Reactive																		Dengue
4500	Reactive		Non reactive						Non reactive																Leptospirosis
4502	Reactive		Non reactive						Non reactive																Leptospirosis
4503	Reactive		Non reactive						Non reactive																Leptospirosis
4504	Non reactive		Non reactive						Non reactive																None
4505																		Positive	Negative						None
4506			Reactive		Negative		Reactive																		Dengue
4508	Non reactive		Non reactive						Non reactive																None
4509										Non reactive	Non reactive	Non reactive													None
4511	Reactive		Non reactive						Non reactive																Leptospirosis
4514	Non reactive		Reactive						Non reactive																Dengue
4516	Non reactive		Reactive					Reactive	Non reactive	Non reactive	Non reactive	Non reactive													Dengue
4517	Non reactive		Reactive						Non reactive																Dengue
4518	Non reactive		Reactive						Reactive	Non reactive	Non reactive	Non reactive													Hepatitis A	Dengue
4523			Reactive		Negative		Reactive																		Dengue
4524			Non reactive				Non reactive																		None
4525	Reactive		Non reactive						Non reactive																Leptospirosis
4527										Non reactive	Non reactive	Non reactive	Non reactive	Non reactive	Non reactive	Reactive	Reactive								EBV
4528	Non reactive		Reactive						Insufficient material																Dengue
4532								Reactive	Non reactive	Non reactive	Non reactive	Non reactive													None
4534	Reactive		Non reactive						Non reactive																Leptospirosis
4535	Reactive		Reactive						Insufficient material																Leptospirosis	Dengue
4536	Non reactive		Reactive						Non reactive																Dengue
4537			Non reactive				Non reactive																		None
4538	Non reactive		Non reactive				Non reactive		Insufficient material																None
4539	Non reactive	Indeterminate	Non reactive						Non reactive																None
4541	Non reactive		Non reactive						Non reactive																None
4542										Non reactive	Non reactive		Non reactive												None
4543	Non reactive		Non reactive						Non reactive																None
4547	Non reactive		Non reactive						Non reactive																None
4549	Reactive		Non reactive						Non reactive																Leptospirosis
4551	Non reactive	Non reactive	Non reactive						Non reactive																None
